# Supplementary material for: Convenient Synthesis of Benziodazolone: New Reagents for Direct Esterification of Alcohols and Amidation of Amines
Source: Molecules. 2021 Dec 3;26(23):7355. doi: 10.3390/molecules26237355 (PMC8659036; doi:10.3390/molecules26237355)
Supplement: Supplementary file 1 [file molecules-26-07355-s001.zip]

Archive with 1 entries (1 files):
- molecules-1497475-supplementary.pdf
